# Supplementary material for: Corona Poling Enabling Gravure Printing of Electroactive Flexible PVDF-TrFE Devices
Source: Materials (Basel). 2024 Dec 25;18(1):22. doi: 10.3390/ma18010022 (PMC11721702; doi:10.3390/ma18010022)
Supplement: Supplementary file 1 [file materials-18-00022-s001.zip]

Archive with 1 entries (1 files):
- materials-3346115-supplementary.pdf
